# Supplementary material for: Effects of GLP-1 Receptor Agonists on Psoriasis: An “Agent-Specific” Systematic Review of the Literature
Source: J Clin Med. 2026 Jul 1;15(13):5126. doi: 10.3390/jcm15135126 (PMC13362826; doi:10.3390/jcm15135126)
Supplement: Supplementary file 1 [file jcm-15-05126-s001.zip]

Archive with 1 entries (1 files):
- jcm-4385425-supplementary.pdf
